# Supplementary material for: Eco-Friendly Hydrogel Beads from Seashell Waste for Efficient Removal of Heavy Metals from Water
Source: Polymers (Basel). 2024 Nov 23;16(23):3257. doi: 10.3390/polym16233257 (PMC11644139; doi:10.3390/polym16233257)
Supplement: Supplementary file 1 [file polymers-16-03257-s001.zip]

Archive with 1 entries (1 files):
- polymers-3298476-supplementary.pdf
